# Supplementary material for: A novel use of Stereo Baited Remote Underwater Video and Drop-Down Video for biodiversity and marine landscape mapping and prediction
Source: PLoS One. 2025 Apr 3;20(4):e0319355. doi: 10.1371/journal.pone.0319355 (PMC11967939; doi:10.1371/journal.pone.0319355)
Supplement: Table S1 — Species list with conservation status, Scottish Marine Priority Marine Feature (PMF) and OSPAR location where species is in decline. (XSLX) [file pone.0319355.s001.xlsx]

## Sheet: Sheet1
Latin Name	EN Name	# NTZ	# DTDC	# TND	IUCN EU	IUCN World	CITES	Habitat Directive	OSPAR	SPMF
Demersal Species
Merlangius merlangus	Whiting	85	54	864	LC	LC	-	-	-	PMF
Gadus morhua	Atlantic cod	211	175	602	LC	VU	-	-	II, III	PMF
Melanogrammus aeglefinus	Haddock	56	59	459	LC	VU	-	-	-	-
Ctenolabrus rupestris	Goldsinny	9	13	175	LC	LC	-	-	-	-
Labrus mixtus	Cuckoo wrasse	0	3	39	LC	LC	-	-	-	-
Labrus bergylta	Ballan Wrasse	0	8	34	LC	LC	-	-	-	-
Centrolabrus exoletus	Rock cook wrasse	7	17	21	LC	LC	-	-	-	-
Symphodus melops	Corkwing wrasse	1	0	3	LC	LC	-	-	-	-
Callionymus lyra	Common dragonet	5	8	90	LC	LC	-	-	-	-
Scyliorhinus canicula	Lesser-spotted dogfish	76	69	364	LC	LC	-	-	-	-
Eutrigla gurnardus	Grey gurnard	10	6	91	LC	LC	-	-	-	-
Pleuronectes platessa	Plaice	8	10	26	LC	LC	-	-	-	-
Ammodytes tobianus	Lesser sand eel	0	77	89	DD	DD	-	-	-	PMF
Pollachius pollachius	Pollock	6	19	99	LC	LC	-	-	-	-
Gobiusculus flavescens	Two-spot goby	190	78	444	LC	LC	-	-	-	-
Trisopterus minutus	Poor cod	9	22	334	LC	LC	-	-	-	-
Limanda limanda	Common dab	4	13	116	LC	LC	-	-	-	-
Conger conger	Conger eel	0	0	5	LC	LC	-	-	-	-
Taurulus bubalis	Long-spined bullhead	1	0	2	LC	LC	-	-	-	-
Pomatoschistus pictus	Painted goby	13	39	63	LC	LC	-	-	-	-
Anguilla anguilla	European eel	0	1	0	CR	CR	II	-	I, II, III, IV	PMF
Molva molva	Ling	0	1	3	LC	LC	-	-	-	PMF
Eledone cirrhosa	Curled octopus	1	0	6	LC	LC	-	-	-	-
Pholis gunnellus	Rock gunnel	2	4	5	LC	LC	-	-	-	-
Syngnathus acus	Greater pipefish	0	3	1	LC	LC	-	-	-	-
Spinachia spinachia	Fifteen-spined stickleback	0	4	8	LC	LC	-	-	-	-
Raja clavata	Thornback ray	0	0	1	NT	NT	-	-	I, II, III, IV, V	-
Pollachius virens	Saithe	2	79	136	LC	LC	-	-	-	PMF
Zeugopterus punctatus	Topknot	0	0	1	LC	LC	-	-	-	-
Parablennius gattorugine	Tompot blenny	0	0	1	LC	LC	-	-	-	-
Gobius niger	Black goby	0	0	1	LC	LC	-	-	-	-
Epibenthic Species
Necora puber	Velvet swimming crab	84	80	307	-	-	-	-	-	-
Cancer pagurus	Brown crab	10	19	148	-	-	-	-	-	-
Pagurus bernhardus	Common hermit crab	24	49	145	-	-	-	-	-	-
Carcinus maenas	Shore crab	13	27	51	-	-	-	-	-	-
Homarus gammarus	Common lobster	2	1	5	-	-	-	-	-	-
Munida rugosa	Squat lobster	36	9	258	-	-	-	-	-	-
Buccinum undatum	Common whelk	0	0	12	-	-	-	-	-	-
Crossaster papposus	Common sunstar	2	3	12	-	-	-	-	-	-
Asterias rubens	Common starfish	24	35	132	-	-	-	-	-	-
Asterina gibbosa	Starlet cushion star	5	1	24	-	-	-	-	-	-
Ophiothrix fragilis	Common brittlestar	3	333	757	-	-	-	-	-	-
Aequipecten opercularis	Queen scallop	4	8	15	-	-	-	-	-	-
Ciona intestinalis	Vase tunicate	94	18	184	-	-	-	-	-	-
Echinus esculentus	Common sea urchin	2	6	42	-	-	-	-	-	-
Nephrops norvegicus	Langoustine	2	0	7	-	-	-	-	-	-
Astropecten irregularis	Sand sea star	0	1	10	-	-	-	-	-	-
Henricia oculata	Bloody Henry	0	0	1	-	-	-	-	-	-
Aphrodita aculeata	Seamouse	0	0	1	-	-	-	-	-	-
Neopentadactyla mixta	Gravel sea cucumber	0	0	6	-	-	-	-	-	-
Cerianthus lloydii	Lesser cylinder anemone	0	5	12	-	-	-	-	-	-
Macropodia rostrata	Common spider crab	1	0	0	-	-	-	-	-	-
Other Species
Alloteuthis subulata	Common squid	1	0	16	DD	DD	-	-	-	-
Scomber scombrus	Atlantic mackerel	34	1	7	LC	LC	-	-	-	-
Belone belone	Garfish	0	79	1	LC	LC	-	-	-	-
Torpedo nobiliana	Torpedo ray	0	0	1	LC	DD	-	-		-
