# Supplementary material for: A novel use of Stereo Baited Remote Underwater Video and Drop-Down Video for biodiversity and marine landscape mapping and prediction
Source: PLoS One. 2025 Apr 3;20(4):e0319355. doi: 10.1371/journal.pone.0319355 (PMC11967939; doi:10.1371/journal.pone.0319355)
Supplement: Table S2 — Results of ordinary kriging cross validation for each predicted substrata variable including Mean Error (ME), Mean Predicted Standard Error (MPSE), Mean Square Normalised Error (MSNE), Correlation Observed and Predicted (COP), and Correlation and Predicted Observed (CPR). (XSLX) [file pone.0319355.s002.xlsx]

## Sheet: Sheet1
Variable	Model	ME	MPSE	MSNE	COP	CPR
Algae	Ste	0.009	0.047	0.78	0.066	0.007
Gravel	Ste	0.022	0.058	1.137	0.029	0.003
Sand	Ste	0.016	0.072	0.907	0.039	0.005
Mud	Sph	0.008	0.019	1.89	0.057	0.001
Pebble	Ste	-0.009	0.023	1.774	0.002	-0.005
Biodiversity	Ste	-0.001	2.887	1.005	0.069	-0.017
