# Supplementary material for: A novel use of Stereo Baited Remote Underwater Video and Drop-Down Video for biodiversity and marine landscape mapping and prediction
Source: PLoS One. 2025 Apr 3;20(4):e0319355. doi: 10.1371/journal.pone.0319355 (PMC11967939; doi:10.1371/journal.pone.0319355)
Supplement: Table S3 — Camera surveying deployments carried out between 2013–2019, undertaken by University of Glasgow, Marine Scotland and NatureScot. (XSLX) [file pone.0319355.s003.xlsx]

## Sheet: Sheet1
Year	Deployments
	DDV	SBRUV
2013	88	58
2014	177	183
2018	68	176
2019	-	127
Total	333	554
